# Supplementary material for: Mrakia panshiensis sp. nov. a new member of the Cystofilobasidiales from soil in China, and description of the teleomorphic-stage of M. arctica
Source: MycoKeys. 2020 Oct 20;74:75–90. doi: 10.3897/mycokeys.74.53433 (PMC7591554; doi:10.3897/mycokeys.74.53433)
Supplement: XML Treatment for Mrakia panshiensis [file mycokeys.74.53433-treatment1.xml]

<!DOCTYPE tp:taxon-treatment
  PUBLIC "-//TaxonX//DTD Taxonomic Treatment Publishing DTD v0 20100105//EN" "tax-treatment-NSO.dtd">
<tp:taxon-treatment xmlns:tp="http://www.plazi.org/taxpub"><tp:treatment-meta><kwd-group><label>Taxon classification</label><kwd><named-content xmlns:xlink="http://www.w3.org/1999/xlink" content-type="kingdom">Fungi</named-content></kwd><kwd><named-content xmlns:xlink="http://www.w3.org/1999/xlink" content-type="order">Cystofilobasidiales</named-content></kwd><kwd><named-content xmlns:xlink="http://www.w3.org/1999/xlink" content-type="family">Mrakiaceae</named-content></kwd></kwd-group><mixed-citation publication-type="journal"><person-group><name><surname>Zhang</surname><given-names>Kai-Hong</given-names></name><name><surname>Shi</surname><given-names>Cheng-Feng</given-names></name><name><surname>Chai</surname><given-names>Chun-Yue</given-names></name><name><surname>Hui</surname><given-names>Feng-Li</given-names></name></person-group><article-title><italic><tp:taxon-name><tp:taxon-name-part taxon-name-part-type="genus" reg="Mrakia">Mrakia</tp:taxon-name-part> <tp:taxon-name-part taxon-name-part-type="species" reg="panshiensis">panshiensis</tp:taxon-name-part></tp:taxon-name></italic> sp. nov. a new member of the <tp:taxon-name><tp:taxon-name-part taxon-name-part-type="genus" reg="Cystofilobasidiales">Cystofilobasidiales</tp:taxon-name-part></tp:taxon-name> from soil in China, and description of the teleomorphic-stage of <italic><tp:taxon-name><tp:taxon-name-part taxon-name-part-type="genus" reg="Mrakia">M.</tp:taxon-name-part> <tp:taxon-name-part taxon-name-part-type="species" reg="arctica">arctica</tp:taxon-name-part></tp:taxon-name></italic></article-title><source>MycoKeys</source><day>20</day><month>10</month><year>2020</year><volume>74</volume><fpage>75</fpage><lpage>90</lpage><pub-id pub-id-type="doi">10.3897/mycokeys.74.53433</pub-id></mixed-citation></tp:treatment-meta><tp:nomenclature><tp:taxon-name><object-id xmlns:xlink="http://www.w3.org/1999/xlink" content-type="arpha" xlink:type="simple">BDC4516C-BB30-533D-B4B0-14C60F902FD1</object-id>
            <tp:taxon-name-part taxon-name-part-type="genus" reg="Mrakia">Mrakia</tp:taxon-name-part>
            <tp:taxon-name-part taxon-name-part-type="species" reg="panshiensis">panshiensis</tp:taxon-name-part>
            <object-id xmlns:xlink="http://www.w3.org/1999/xlink" content-type="mycobank" xlink:type="simple">834813</object-id>
          </tp:taxon-name><tp:taxon-authority>R.R. Jia &amp; F.L. Hui</tp:taxon-authority><tp:taxon-status xmlns:xlink="http://www.w3.org/1999/xlink" xlink:type="simple">sp. nov.</tp:taxon-status><xref ref-type="fig" rid="F2">Fig. 2</xref></tp:nomenclature><tp:treatment-sec sec-type="etymology" id="SECID0EW4AG"><title>Etymology.</title><p>The species name <italic><tp:taxon-name><tp:taxon-name-part taxon-name-part-type="genus" reg="Mrakia"/><tp:taxon-name-part taxon-name-part-type="species" reg="panshiensis">panshiensis</tp:taxon-name-part></tp:taxon-name></italic> (N.L. fem. adj.) refers to the geographical origin of the type strain of this species.</p></tp:treatment-sec><tp:treatment-sec sec-type="description" id="SECID0EG5AG"><title>Description.</title><p>The physiological profiles of the three strains of the novel species were almost identical. In <abbrev xmlns:xlink="http://www.w3.org/1999/xlink" xlink:title="yeast extract-malt extract" id="ABBRID0EM5AG" xlink:type="simple">YM</abbrev> broth after 3 days at 15 °C, the cells are ovoid to elongated (3.5–7 × 3.5–5 µm) and proliferate by polar budding (Fig. <xref ref-type="fig" rid="F2">2A</xref>). Streak culture for 1 week at 15 °C on <abbrev xmlns:xlink="http://www.w3.org/1999/xlink" xlink:title="yeast extract-malt extract" id="ABBRID0EU5AG" xlink:type="simple">YM</abbrev> agar produces colonies that are white to yellowish-cream, round, convex and smooth with an entire margin. After 2 weeks in Dalmau plate culture on <abbrev xmlns:xlink="http://www.w3.org/1999/xlink" xlink:title="cornmeal" id="ABBRID0EY5AG" xlink:type="simple">CM</abbrev> agar at 15 °C, pseudohyphae and true hyphae are formed. Teliospores were observed after 2 months at 10 °C terminally and intercalarily on the hyphae on <abbrev xmlns:xlink="http://www.w3.org/1999/xlink" xlink:title="cornmeal" id="ABBRID0E35AG" xlink:type="simple">CM</abbrev> agar (Fig. <xref ref-type="fig" rid="F2">2B</xref>). Teliospores are spherical, 8–13 µm in diameter, single and in short chains of 2–4 spores (Fig. <xref ref-type="fig" rid="F2">2C</xref>). Teliospores may germinate by a bud-like projection (Fig. <xref ref-type="fig" rid="F2">2D</xref>). The fermentation of sugars is absent. Glucose, galactose, l-sorbose, d-ribose, d-xylose, l-arabinose, l-rhamnose, sucrose, maltose, trehalose, methyl α-d-glucoside, cellobiose, salicin, arbutin, melibiose, lactose, raffinose, melezitose, inulin, glycerol, erythritol, ribitol, xylitol, l-arabinitol, d-glucitol, d-mannitol, galactitol, 2-keto-d-gluconate, d-gluconate, d-glucuronate, succinate, citrate and ethanol are assimilated. No growth occurs in d-glucosamine, d-arabinose, <italic>myo</italic>-inositol, d-glucono-1, 5-lactone, 5-keto-d-gluconate, dl-lactate or methanol. For the assimilation of nitrogen compounds, growth on nitrate, nitrite, l-lysine, glucosamine and d-tryptophan is positive, whereas on ethylamine, cadaverine, creatine, creatinine or imidazole, it is negative. There is no growth in the presence of 5% glucose medium with 10% NaCl and 0.01% cycloheximide. Diazonium blue B test and urease activity are positive. The maximum growth temperature is 18 °C and optimal growth temperature is 15 °C.</p><fig id="F2" position="float" orientation="portrait"><object-id xmlns:xlink="http://www.w3.org/1999/xlink" content-type="doi" xlink:type="simple">10.3897/mycokeys.74.53433.figure2</object-id><object-id xmlns:xlink="http://www.w3.org/1999/xlink" content-type="arpha" xlink:type="simple">66294516-432A-5097-9E7B-B138ED48F273</object-id><label>Figure 2.</label><caption><p>Morphology of <italic><tp:taxon-name><tp:taxon-name-part taxon-name-part-type="genus" reg="Mrakia">Mrakia</tp:taxon-name-part> <tp:taxon-name-part taxon-name-part-type="species" reg="panshiensis">panshiensis</tp:taxon-name-part></tp:taxon-name></italic> (<abbrev xmlns:xlink="http://www.w3.org/1999/xlink" content-type="institution" xlink:title="Microbiology Lab, Nanyang Normal University, Henan, China" id="ABBRID0EBABG" xlink:type="simple">NYNU</abbrev> 18562<sup>T</sup>) <bold>A</bold> budding cells <bold>B</bold> true hyphae with clamp connections and teliospores <bold>C</bold> teliospores in pairs <bold>D</bold> teliospores produced with a bud-like projection. Scale bars: 10 μm.</p></caption><graphic xmlns:xlink="http://www.w3.org/1999/xlink" xlink:href="mycokeys-74-075-g002.jpg" position="float" orientation="portrait" xlink:type="simple" id="oo_465092.jpg"><uri content-type="original_file" xlink:type="simple">https://binary.pensoft.net/fig/465092</uri></graphic></fig></tp:treatment-sec><tp:treatment-sec sec-type="description" id="SECID0EVABG"><title>Molecular characteristics (holotype).</title><p>nucleotide sequences of <abbrev xmlns:xlink="http://www.w3.org/1999/xlink" xlink:title="internal transcribed spacer" id="ABBRID0E2ABG" xlink:type="simple">ITS</abbrev> and <abbrev xmlns:xlink="http://www.w3.org/1999/xlink" xlink:title="nuc 28S rDNA" xlink:type="simple">nuc 28S</abbrev> rDNA gene sequences are deposited in NCBI GenBank under the accession numbers are <ext-link xmlns:xlink="http://www.w3.org/1999/xlink" ext-link-type="gen" xlink:href="MK682818" xlink:type="simple">MK682818</ext-link> and <ext-link xmlns:xlink="http://www.w3.org/1999/xlink" ext-link-type="gen" xlink:href="MK682815" xlink:type="simple">MK682815</ext-link>, respectively.</p></tp:treatment-sec><tp:treatment-sec sec-type="Deposits" id="SECID0E6ABG"><title>Deposits.</title><p><bold><italic>holotype</italic></bold>, <abbrev xmlns:xlink="http://www.w3.org/1999/xlink" content-type="institution" xlink:title="Microbiology Lab, Nanyang Normal University, Henan, China" id="ABBRID0EKBBG" xlink:type="simple">NYNU</abbrev> 18562 culture was isolated from the soil of the Lianhuashan National Forest Park, Jilin Province, China, in September 2018. The holotype culture is preserved in a metabolically inactive state at Microbiology Lab, Nanyang Normal University, Henan, China. Ex-type cultures are deposited at the China Centre of Industrial Culture Collection (<abbrev xmlns:xlink="http://www.w3.org/1999/xlink" content-type="institution" xlink:title="China Centre of Industrial Culture Collection" id="ABBRID0EPBBG" xlink:type="simple">CICC</abbrev>), Beijing, China, as <abbrev xmlns:xlink="http://www.w3.org/1999/xlink" content-type="institution" xlink:title="China Centre of Industrial Culture Collection" id="ABBRID0EUBBG" xlink:type="simple">CICC</abbrev> 33355, and at the <abbrev xmlns:xlink="http://www.w3.org/1999/xlink" content-type="institution" xlink:title="CBS-KNAW Collections, Westerdijk Fungal Biodiversity Institute, Utrecht, The Netherlands" id="ABBRID0EZBBG" xlink:type="simple">CBS</abbrev> Yeast Collection of the Westerdijk Fungal Biodiversity Institute, Utrecht, the Netherlands, as <abbrev xmlns:xlink="http://www.w3.org/1999/xlink" content-type="institution" xlink:title="CBS-KNAW Collections, Westerdijk Fungal Biodiversity Institute, Utrecht, The Netherlands" id="ABBRID0E5BBG" xlink:type="simple">CBS</abbrev> 15868.</p></tp:treatment-sec><tp:treatment-sec sec-type="Strains studied" id="SECID0EDCBG"><title>Strains studied.</title><p><abbrev xmlns:xlink="http://www.w3.org/1999/xlink" content-type="institution" xlink:title="Microbiology Lab, Nanyang Normal University, Henan, China" id="ABBRID0EJCBG" xlink:type="simple">NYNU</abbrev> 18562; paratypes: <abbrev xmlns:xlink="http://www.w3.org/1999/xlink" content-type="institution" xlink:title="Microbiology Lab, Nanyang Normal University, Henan, China" id="ABBRID0EOCBG" xlink:type="simple">NYNU</abbrev> 1941 and <abbrev xmlns:xlink="http://www.w3.org/1999/xlink" content-type="institution" xlink:title="Microbiology Lab, Nanyang Normal University, Henan, China" id="ABBRID0ETCBG" xlink:type="simple">NYNU</abbrev> 18410 from two different soil samples in the Maoershan National Forest Park in Yanji city, Heilongjiang Province, China.</p></tp:treatment-sec></tp:taxon-treatment>
