# Supplementary material for: Mrakia panshiensis sp. nov. a new member of the Cystofilobasidiales from soil in China, and description of the teleomorphic-stage of M. arctica
Source: MycoKeys. 2020 Oct 20;74:75–90. doi: 10.3897/mycokeys.74.53433 (PMC7591554; doi:10.3897/mycokeys.74.53433)
Supplement: XML Treatment for Mrakia arctica [file mycokeys.74.53433-treatment2.xml]

<!DOCTYPE tp:taxon-treatment
  PUBLIC "-//TaxonX//DTD Taxonomic Treatment Publishing DTD v0 20100105//EN" "tax-treatment-NSO.dtd">
<tp:taxon-treatment xmlns:tp="http://www.plazi.org/taxpub"><tp:treatment-meta><kwd-group><label>Taxon classification</label><kwd><named-content xmlns:xlink="http://www.w3.org/1999/xlink" content-type="kingdom">Fungi</named-content></kwd><kwd><named-content xmlns:xlink="http://www.w3.org/1999/xlink" content-type="order">Cystofilobasidiales</named-content></kwd><kwd><named-content xmlns:xlink="http://www.w3.org/1999/xlink" content-type="family">Mrakiaceae</named-content></kwd></kwd-group><mixed-citation publication-type="journal"><person-group><name><surname>Zhang</surname><given-names>Kai-Hong</given-names></name><name><surname>Shi</surname><given-names>Cheng-Feng</given-names></name><name><surname>Chai</surname><given-names>Chun-Yue</given-names></name><name><surname>Hui</surname><given-names>Feng-Li</given-names></name></person-group><article-title><italic><tp:taxon-name><tp:taxon-name-part taxon-name-part-type="genus" reg="Mrakia">Mrakia</tp:taxon-name-part> <tp:taxon-name-part taxon-name-part-type="species" reg="panshiensis">panshiensis</tp:taxon-name-part></tp:taxon-name></italic> sp. nov. a new member of the <tp:taxon-name><tp:taxon-name-part taxon-name-part-type="genus" reg="Cystofilobasidiales">Cystofilobasidiales</tp:taxon-name-part></tp:taxon-name> from soil in China, and description of the teleomorphic-stage of <italic><tp:taxon-name><tp:taxon-name-part taxon-name-part-type="genus" reg="Mrakia">M.</tp:taxon-name-part> <tp:taxon-name-part taxon-name-part-type="species" reg="arctica">arctica</tp:taxon-name-part></tp:taxon-name></italic></article-title><source>MycoKeys</source><day>20</day><month>10</month><year>2020</year><volume>74</volume><fpage>75</fpage><lpage>90</lpage><pub-id pub-id-type="doi">10.3897/mycokeys.74.53433</pub-id></mixed-citation></tp:treatment-meta><tp:nomenclature><tp:taxon-name><object-id xmlns:xlink="http://www.w3.org/1999/xlink" content-type="arpha" xlink:type="simple">8CE9412C-181D-5E7B-A1A0-860916946E15</object-id>
            <tp:taxon-name-part taxon-name-part-type="genus" reg="Mrakia">Mrakia</tp:taxon-name-part>
            <tp:taxon-name-part taxon-name-part-type="species" reg="arctica">arctica</tp:taxon-name-part>
          </tp:taxon-name><tp:taxon-authority>M. Tsuji emend. R.R. Jia &amp; F.L. Hui</tp:taxon-authority></tp:nomenclature><tp:treatment-sec sec-type="description" id="SECID0E2DBG"><title>Description.</title><p>The yeast <italic><tp:taxon-name><tp:taxon-name-part taxon-name-part-type="genus" reg="Mrakia">Mrakia</tp:taxon-name-part> <tp:taxon-name-part taxon-name-part-type="species" reg="arctica">arctica</tp:taxon-name-part></tp:taxon-name></italic> was described as an asexual species (<xref ref-type="bibr" rid="B29">Tsuji et al. 2018</xref>). Among soil yeasts isolated in the present study, strain <abbrev xmlns:xlink="http://www.w3.org/1999/xlink" content-type="institution" xlink:title="Microbiology Lab, Nanyang Normal University, Henan, China" id="ABBRID0EQEBG" xlink:type="simple">NYNU</abbrev> 18469 collected from Liaoning provinces, formed hyphae and teliospores on <abbrev xmlns:xlink="http://www.w3.org/1999/xlink" xlink:title="cornmeal" id="ABBRID0EVEBG" xlink:type="simple">CM</abbrev> agar (Fig. <xref ref-type="fig" rid="F3">3</xref>). In spite of the observation of sexual behavior in that species, the description of <italic><tp:taxon-name><tp:taxon-name-part taxon-name-part-type="genus" reg="Mrakia">Mrakia</tp:taxon-name-part> <tp:taxon-name-part taxon-name-part-type="species" reg="arctica">arctica</tp:taxon-name-part></tp:taxon-name></italic> M. Tsuji, Mycoscience 59 (1): 57. 2018 (MB <ext-link xmlns:xlink="http://www.w3.org/1999/xlink" xlink:type="simple" ext-link-type="uri" xlink:href="http://www.mycobank.org/MycoTaxo.aspx?Link=T&amp;Rec=821502">821502</ext-link>) is emended below.</p><p>True hyphae with terminally and intercalarily teliospores are developed after 2 months at 10 °C on <abbrev xmlns:xlink="http://www.w3.org/1999/xlink" xlink:title="cornmeal" id="ABBRID0EKFBG" xlink:type="simple">CM</abbrev> agar (Fig. <xref ref-type="fig" rid="F3">3A</xref>). Culture <abbrev xmlns:xlink="http://www.w3.org/1999/xlink" content-type="institution" xlink:title="Microbiology Lab, Nanyang Normal University, Henan, China" id="ABBRID0ESFBG" xlink:type="simple">NYNU</abbrev> 18469 demonstrated similar morphological characteristics with those of the previously reported yeast-stage morphs, except for the yeast-forming teliospores. Teliospores are spherical, 6–12 µm in diameter, single and in short chains of 2–4 spores. Teliospores germinate by a bud-like projection (Fig. <xref ref-type="fig" rid="F3">3B, C, D</xref>). Physiologically, both asexual and sexual morphs of <italic>M .<tp:taxon-name><tp:taxon-name-part taxon-name-part-type="genus" reg="Mrakia"/><tp:taxon-name-part taxon-name-part-type="species" reg="arctica">arctica</tp:taxon-name-part></tp:taxon-name></italic> were identical, except for a few reactions on standard growth. The asexual morph of <italic>M .<tp:taxon-name><tp:taxon-name-part taxon-name-part-type="genus" reg="Mrakia"/><tp:taxon-name-part taxon-name-part-type="species" reg="arctica">arctica</tp:taxon-name-part></tp:taxon-name></italic> can assimilate l-sorbose and grows in the presence of 0.01% cycloheximide, and grows at 20 °C, but not for the sexual morph.</p><fig id="F3" position="float" orientation="portrait"><object-id xmlns:xlink="http://www.w3.org/1999/xlink" content-type="doi" xlink:type="simple">10.3897/mycokeys.74.53433.figure3</object-id><object-id xmlns:xlink="http://www.w3.org/1999/xlink" content-type="arpha" xlink:type="simple">16A7DC59-F0FF-5EA0-A66B-E3262FE7FCA6</object-id><label>Figure 3.</label><caption><p>The teliospore-stage morph of <italic><tp:taxon-name><tp:taxon-name-part taxon-name-part-type="genus" reg="Mrakia">Mrakia</tp:taxon-name-part> <tp:taxon-name-part taxon-name-part-type="species" reg="arctica">arctica</tp:taxon-name-part></tp:taxon-name></italic> (<abbrev xmlns:xlink="http://www.w3.org/1999/xlink" content-type="institution" xlink:title="Microbiology Lab, Nanyang Normal University, Henan, China" id="ABBRID0EEHBG" xlink:type="simple">NYNU</abbrev> 18469) <bold>A.</bold> True hyphae with teliospores terminally and intercalary; <bold>B/C/D.</bold> Teliospores produced with a bud-like projection. Scale bars: 10 μm.</p></caption><graphic xmlns:xlink="http://www.w3.org/1999/xlink" xlink:href="mycokeys-74-075-g003.jpg" position="float" orientation="portrait" xlink:type="simple" id="oo_465093.jpg"><uri content-type="original_file" xlink:type="simple">https://binary.pensoft.net/fig/465093</uri></graphic></fig></tp:treatment-sec><tp:treatment-sec sec-type="Deposits" id="SECID0ESHBG"><title>Deposits.</title><p>culture <abbrev xmlns:xlink="http://www.w3.org/1999/xlink" content-type="institution" xlink:title="Microbiology Lab, Nanyang Normal University, Henan, China" id="ABBRID0EYHBG" xlink:type="simple">NYNU</abbrev> 18469 was isolated from the soil of the Tianhuashan National Forest Park, Liaoning Province, China, in September 2018. It is preserved in a metabolically inactive state at Microbiology Lab, Nanyang Normal University, Henan, China. Ex-type cultures are deposited at the China Centre of Industrial Culture Collection (<abbrev xmlns:xlink="http://www.w3.org/1999/xlink" content-type="institution" xlink:title="China Centre of Industrial Culture Collection" id="ABBRID0E4HBG" xlink:type="simple">CICC</abbrev>), Beijing, China, as <abbrev xmlns:xlink="http://www.w3.org/1999/xlink" content-type="institution" xlink:title="China Centre of Industrial Culture Collection" id="ABBRID0ECIBG" xlink:type="simple">CICC</abbrev> 33354, and at the <abbrev xmlns:xlink="http://www.w3.org/1999/xlink" content-type="institution" xlink:title="CBS-KNAW Collections, Westerdijk Fungal Biodiversity Institute, Utrecht, The Netherlands" id="ABBRID0EHIBG" xlink:type="simple">CBS</abbrev> Yeast Collection of the Westerdijk Fungal Biodiversity Institute, Utrecht, the Netherlands, as <abbrev xmlns:xlink="http://www.w3.org/1999/xlink" content-type="institution" xlink:title="CBS-KNAW Collections, Westerdijk Fungal Biodiversity Institute, Utrecht, The Netherlands" id="ABBRID0EMIBG" xlink:type="simple">CBS</abbrev> 10867.</p></tp:treatment-sec><ref-list><ref id="B29"><mixed-citation xmlns:xlink="http://www.w3.org/1999/xlink" xlink:type="simple"><person-group><name name-style="western"><surname>Tsuji</surname><given-names>M</given-names></name><name name-style="western"><surname>Tanabe</surname><given-names>Y</given-names></name><name name-style="western"><surname>Vincent</surname><given-names>WF</given-names></name><name name-style="western"><surname>Uchida</surname><given-names>M</given-names></name></person-group> (<year>2018</year>) <article-title><italic><tp:taxon-name><tp:taxon-name-part taxon-name-part-type="genus">Mrakia</tp:taxon-name-part> <tp:taxon-name-part taxon-name-part-type="species">arctica</tp:taxon-name-part></tp:taxon-name></italic> sp. nov., a new psychrophilic yeast isolated from an ice island in the Canadian High Arctic.</article-title><source>Mycoscience</source><volume>59</volume>: <fpage>54</fpage>–<lpage>58</lpage>. <ext-link xlink:type="simple" ext-link-type="doi" xlink:href="10.1016/j.myc.2017.08.006">https://doi.org/10.1016/j.myc.2017.08.006</ext-link></mixed-citation></ref></ref-list></tp:taxon-treatment>
